# Supplementary material for: Bias‐Engineered Synthetic Antiferromagnets Hosting Sub‐20 nm Zero‐Field Skyrmions at Room Temperature
Source: Adv Sci (Weinh). 2026 May 27:e75825. Online ahead of print. doi: 10.1002/advs.75825 (PMC13335783; doi:10.1002/advs.75825)
Supplement: Supplementary file 2 — Supporting File 2: advs75825‐sup‐0002‐FigureS1‐S5.zip. [file ADVS-9999-e75825-s001.zip]

Archive with 10 entries (10 files):
- Supp_Figure1_1.jpg
- Supp_Figure1_1.pdf
- Supp_Figure2_1.jpg
- Supp_Figure2_1.pdf
- Supp_Figure3_1.jpg
- Supp_Figure3_1.pdf
- Supp_Figure4_1.jpg
- Supp_Figure4_1.pdf
- Supp_Figure5_1.jpg
- Supp_Figure5_1.pdf
